# Supplementary material for: A phylogenetic survey of myotubularin genes of eukaryotes: distribution, protein structure, evolution, and gene expression
Source: BMC Evol Biol. 2010 Jun 24;10:196. doi: 10.1186/1471-2148-10-196 (PMC2927912; doi:10.1186/1471-2148-10-196)
Supplement: Additional file 4 — URLs for Protein Databases. This file contains the URLs for downloading of all organismal protein datasets searched for myotubularin homologues in this study. It also contains the original literature citation for the publication of each completely sequenced organismal genome. [file 1471-2148-10-196-S4.XLS]

## Sheet: Sheet1
Organism			Database URL						Citation
Giardia lamblia			http://giardiadb.org/common/downloads/						Science. 2007 Sep 28;317(5846):1921-6.
									Genomic minimalism in the early diverging intestinal parasite Giardia lamblia.
									Morrison HG, McArthur AG, Gillin FD, Aley SB, Adam RD, Olsen GJ, Best AA, Cande WZ, Chen F, Cipriano MJ, Davids BJ, Dawson SC, Elmendorf HG, Hehl AB, Holder ME, Huse SM, Kim UU, Lasek-Nesselquist E, Manning G, Nigam A, Nixon JE, Palm D, Passamaneck NE, Prabhu A, Reich CI, Reiner DS, Samuelson J, Svard SG, Sogin ML.
Leishmania major			ftp://ftp.sanger.ac.uk/pub/databases/L.major_sequences/						Science. 2005 Jul 15;309(5733):436-42.
									The genome of the kinetoplastid parasite, Leishmania major.
									Ivens AC, Peacock CS, Worthey EA, Murphy L, Aggarwal G, Berriman M, Sisk E, Rajandream MA, Adlem E, Aert R, Anupama A, Apostolou Z, Attipoe P, Bason N, Bauser C, Beck A, Beverley SM, Bianchettin G, Borzym K, Bothe G, Bruschi CV, Collins M, Cadag E, Ciarloni L, Clayton C, Coulson RM, Cronin A, Cruz AK, Davies RM, De Gaudenzi J, Dobson DE, Duesterhoeft A, Fazelina G, Fosker N, Frasch AC, Fraser A, …
Trypanosoma brucei			http://img.jgi.doe.gov/cgi-bin/pub/main.cgi?page=taxonDetail&taxon_oid=639622600						Science. 2005 Jul 15;309(5733):416-22.
									The genome of the African trypanosome Trypanosoma brucei.
									Berriman M, Ghedin E, Hertz-Fowler C, Blandin G, Renauld H, Bartholomeu DC, Lennard NJ, Caler E, Hamlin NE, Haas B, Böhme U, Hannick L, Aslett MA, Shallom J, Marcello L, Hou L, Wickstead B, Alsmark UC, Arrowsmith C, Atkin RJ, Barron AJ, Bringaud F, Brooks K, Carrington M, Cherevach I, Chillingworth TJ, Churcher C, Clark LN, Corton CH, Cronin A, Davies RM, Doggett J, Djikeng A, Feldblyum T, Field …
Dictyostelium discoideum			http://dictybase.org/Downloads/						Nature. 2005 May 5;435(7038):43-57.
									The genome of the social amoeba Dictyostelium discoideum.
									Eichinger L, Pachebat JA, Glöckner G, Rajandream MA, Sucgang R, Berriman M, Song J, Olsen R, Szafranski K, Xu Q, Tunggal B, Kummerfeld S, Madera M, Konfortov BA, Rivero F, Bankier AT, Lehmann R, Hamlin N, Davies R, Gaudet P, Fey P, Pilcher K, Chen G, Saunders D, Sodergren E, Davis P, Kerhornou A, Nie X, Hall N, Anjard C, Hemphill L, Bason N, Farbrother P, Desany B, Just E, Morio T, Rost R, Church…
Entamoeba histolytica			http://pathema.jcvi.org/cgi-bin/Entamoeba/shared/MakeFrontPages.cgi?page=batchdownload						Nature. 2005 Feb 24;433(7028):865-8.
									The genome of the protist parasite Entamoeba histolytica.
									Loftus B, Anderson I, Davies R, Alsmark UC, Samuelson J, Amedeo P, Roncaglia P, Berriman M, Hirt RP, Mann BJ, Nozaki T, Suh B, Pop M, Duchene M, Ackers J, Tannich E, Leippe M, Hofer M, Bruchhaus I, Willhoeft U, Bhattacharya A, Chillingworth T, Churcher C, Hance Z, Harris B, Harris D, Jagels K, Moule S, Mungall K, Ormond D, Squares R, Whitehead S, Quail MA, Rabbinowitsch E, Norbertczak H, Price C,…
Monosiga brevicollis			http://genome.jgi-psf.org/Monbr1/Monbr1.download.ftp.html						Nature. 2008 Feb 14;451(7180):783-8.
									The genome of the choanoflagellate Monosiga brevicollis and the origin of metazoans.
									King N, Westbrook MJ, Young SL, Kuo A, Abedin M, Chapman J, Fairclough S, Hellsten U, Isogai Y, Letunic I, Marr M, Pincus D, Putnam N, Rokas A, Wright KJ, Zuzow R, Dirks W, Good M, Goodstein D, Lemons D, Li W, Lyons JB, Morris A, Nichols S, Richter DJ, Salamov A, Sequencing JG, Bork P, Lim WA, Manning G, Miller WT, McGinnis W, Shapiro H, Tjian R, Grigoriev IV, Rokhsar D.
Trichoplax adhaerens			http://genome.jgi-psf.org/Triad1/Triad1.download.ftp.html						Nature 454, 955-960 (21 August 2008) | doi:10.1038/nature07191
									The Trichoplax genome and the nature of placozoans
									Mansi Srivastava, Emina Begovic, Jarrod Chapman, Nicholas H. Putnam, Uffe Hellsten, Takeshi Kawashima, Alan Kuo, Therese Mitros, Asaf Salamov, Meredith L. Carpenter, Ana Y. Signorovitch, Maria A. Moreno, Kai Kamm, Jane Grimwood, Jeremy Schmutz, Harris Shapiro, Igor V. Grigoriev, Leo W. Buss, Bernd Schierwater, Stephen L. Dellaporta & Daniel S. Rokhsar
Nematostella vectensis			http://genome.jgi-psf.org/Nemve1/Nemve1.download.ftp.html						Science 6 July 2007:Vol. 317. no. 5834, pp. 86 - 94
									Sea Anemone Genome Reveals Ancestral Eumetazoan Gene Repertoire and Genomic Organization
									Nicholas H. Putnam, Mansi Srivastava, Uffe Hellsten, Bill Dirks, Jarrod Chapman, Asaf Salamov, Astrid Terry, Harris Shapiro, Erika Lindquist, Vladimir V. Kapitonov, Jerzy Jurka, Grigory Genikhovich, Igor V. Grigoriev, Susan M. Lucas, Robert E. Steele, John R. Finnerty, Ulrich Technau, Mark Q. Martindale, Daniel S. Rokhsar
Aspergillus niger			http://img.jgi.doe.gov/cgi-bin/pub/main.cgi?page=taxonDetail&taxon_oid=640281012						Nat Biotechnol. 2007 Feb;25(2):221-31. Epub 2007 Jan 28.
									Genome sequencing and analysis of the versatile cell factory Aspergillus niger CBS 513.88.
									Pel HJ, de Winde JH, Archer DB, Dyer PS, Hofmann G, Schaap PJ, Turner G, de Vries RP, Albang R, Albermann K, Andersen MR, Bendtsen JD, Benen JA, van den Berg M, Breestraat S, Caddick MX, Contreras R, Cornell M, Coutinho PM, Danchin EG, Debets AJ, Dekker P, van Dijck PW, van Dijk A, Dijkhuizen L, Driessen AJ, d'Enfert C, Geysens S, Goosen C, Groot GS, de Groot PW, Guillemette T, Henrissat B, Herwe…
Fusarium graminearum			http://www.broadinstitute.org/annotation/genome/fusarium_graminearum/MultiDownloads.html						Science. 2007 Sep 7;317(5843):1400-2.
									The Fusarium graminearum genome reveals a link between localized polymorphism and pathogen specialization.
									Cuomo CA, Güldener U, Xu JR, Trail F, Turgeon BG, Di Pietro A, Walton JD, Ma LJ, Baker SE, Rep M, Adam G, Antoniw J, Baldwin T, Calvo S, Chang YL, Decaprio D, Gale LR, Gnerre S, Goswami RS, Hammond-Kosack K, Harris LJ, Hilburn K, Kennell JC, Kroken S, Magnuson JK, Mannhaupt G, Mauceli E, Mewes HW, Mitterbauer R, Muehlbauer G, Münsterkötter M, Nelson D, O'donnell K, Ouellet T, Qi W, Quesneville H,…
Saccharomyces cerevisiae			http://img.jgi.doe.gov/cgi-bin/pub/main.cgi?page=taxonDetail&taxon_oid=638208609						Science. 1996 Oct 25;274(5287):546, 563-7.
									Life with 6000 genes.
									Goffeau A, Barrell BG, Bussey H, Davis RW, Dujon B, Feldmann H, Galibert F, Hoheisel JD, Jacq C, Johnston M, Louis EJ, Mewes HW, Murakami Y, Philippsen P, Tettelin H, Oliver SG.
Schizosaccharomyces pombe			http://img.jgi.doe.gov/cgi-bin/pub/main.cgi?page=taxonDetail&taxon_oid=638208610						Nature. 2002 Feb 21;415(6874):871-80.
									The genome sequence of Schizosaccharomyces pombe.
									Wood V, Gwilliam R, Rajandream MA, Lyne M, Lyne R, Stewart A, Sgouros J, Peat N, Hayles J, Baker S, Basham D, Bowman S, Brooks K, Brown D, Brown S, Chillingworth T, Churcher C, Collins M, Connor R, Cronin A, Davis P, Feltwell T, Fraser A, Gentles S, Goble A, Hamlin N, Harris D, Hidalgo J, Hodgson G, Holroyd S, Hornsby T, Howarth S, Huckle EJ, Hunt S, Jagels K, James K, Jones L, Jones M, Leather S…
Laccaria bicolor			http://genome.jgi-psf.org/Lacbi1/Lacbi1.download.ftp.html						Nature. 2008 Mar 6;452(7183):88-92.
									The genome of Laccaria bicolor provides insights into mycorrhizal symbiosis.
									Martin F, Aerts A, Ahrén D, Brun A, Danchin EG, Duchaussoy F, Gibon J, Kohler A, Lindquist E, Pereda V, Salamov A, Shapiro HJ, Wuyts J, Blaudez D, Buée M, Brokstein P, Canbäck B, Cohen D, Courty PE, Coutinho PM, Delaruelle C, Detter JC, Deveau A, DiFazio S, Duplessis S, Fraissinet-Tachet L, Lucic E, Frey-Klett P, Fourrey C, Feussner I, Gay G, Grimwood J, Hoegger PJ, Jain P, Kilaru S, Labbé J, Lin…
Ustilago maydis			http://img.jgi.doe.gov/cgi-bin/pub/main.cgi?page=taxonDetail&taxon_oid=640281003						Nature. 2006 Nov 2;444(7115):97-101.
									Insights from the genome of the biotrophic fungal plant pathogen Ustilago maydis.
									Kämper J, Kahmann R, Bölker M, Ma LJ, Brefort T, Saville BJ, Banuett F, Kronstad JW, Gold SE, Müller O, Perlin MH, Wösten HA, de Vries R, Ruiz-Herrera J, Reynaga-Peña CG, Snetselaar K, McCann M, Pérez-Martín J, Feldbrügge M, Basse CW, Steinberg G, Ibeas JI, Holloman W, Guzman P, Farman M, Stajich JE, Sentandreu R, González-Prieto JM, Kennell JC, Molina L, Schirawski J, Mendoza-Mendoza A, Greiling…
Encephalitozoon cuniculi			http://img.jgi.doe.gov/cgi-bin/pub/main.cgi?section=TaxonDetail&downloadTaxonFaaFile=1&taxon_oid=638208606&_noHeader=1						Nature. 2001 Nov 22;414(6862):450-3.
									Genome sequence and gene compaction of the eukaryote parasite Encephalitozoon cuniculi.
									Katinka MD, Duprat S, Cornillot E, Méténier G, Thomarat F, Prensier G, Barbe V, Peyretaillade E, Brottier P, Wincker P, Delbac F, El Alaoui H, Peyret P, Saurin W, Gouy M, Weissenbach J, Vivarès CP.
Cryptosporidium hominis			http://img.jgi.doe.gov/cgi-bin/pub/main.cgi?page=taxonDetail&taxon_oid=640281014						Nature. 2004 Oct 28;431(7012):1107-12.
									The genome of Cryptosporidium hominis.
									Xu P, Widmer G, Wang Y, Ozaki LS, Alves JM, Serrano MG, Puiu D, Manque P, Akiyoshi D, Mackey AJ, Pearson WR, Dear PH, Bankier AT, Peterson DL, Abrahamsen MS, Kapur V, Tzipori S, Buck GA.
Plasmodium falciparum			http://img.jgi.doe.gov/cgi-bin/pub/main.cgi?page=taxonDetail&taxon_oid=638269502						Nature. 2002 Oct 3;419(6906):498-511.
									Genome sequence of the human malaria parasite Plasmodium falciparum.
									Gardner MJ, Hall N, Fung E, White O, Berriman M, Hyman RW, Carlton JM, Pain A, Nelson KE, Bowman S, Paulsen IT, James K, Eisen JA, Rutherford K, Salzberg SL, Craig A, Kyes S, Chan MS, Nene V, Shallom SJ, Suh B, Peterson J, Angiuoli S, Pertea M, Allen J, Selengut J, Haft D, Mather MW, Vaidya AB, Martin DM, Fairlamb AH, Fraunholz MJ, Roos DS, Ralph SA, McFadden GI, Cummings LM, Subramanian GM, Mung…
Paramecium tetraurelia			http://www.genoscope.cns.fr/externe/Download/Projets/Projet_FN/data/annotation/						Nature. 2006 Nov 9;444(7116):171-8. Epub 2006 Nov 1.
									Global trends of whole-genome duplications revealed by the ciliate Paramecium tetraurelia.
									Aury JM, Jaillon O, Duret L, Noel B, Jubin C, Porcel BM, Ségurens B, Daubin V, Anthouard V, Aiach N, Arnaiz O, Billaut A, Beisson J, Blanc I, Bouhouche K, Câmara F, Duharcourt S, Guigo R, Gogendeau D, Katinka M, Keller AM, Kissmehl R, Klotz C, Koll F, Le Mouël A, Lepère G, Malinsky S, Nowacki M, Nowak JK, Plattner H, Poulain J, Ruiz F, Serrano V, Zagulski M, Dessen P, Bétermier M, Weissenbach J, …
Tetrahymena thermophila			ftp://ftp.tigr.org/pub/data/Eukaryotic_Projects/t_thermophila/annotation_dbs/final_release_oct2008/						PLoS Biol. 2006 Sep;4(9):e286.
									Macronuclear genome sequence of the ciliate Tetrahymena thermophila, a model eukaryote.
									Eisen JA, Coyne RS, Wu M, Wu D, Thiagarajan M, Wortman JR, Badger JH, Ren Q, Amedeo P, Jones KM, Tallon LJ, Delcher AL, Salzberg SL, Silva JC, Haas BJ, Majoros WH, Farzad M, Carlton JM, Smith RK Jr, Garg J, Pearlman RE, Karrer KM, Sun L, Manning G, Elde NC, Turkewitz AP, Asai DJ, Wilkes DE, Wang Y, Cai H, Collins K, Stewart BA, Lee SR, Wilamowska K, Weinberg Z, Ruzzo WL, Wloga D, Gaertig J, Frank…
Thalassiosira pseudonana			http://genome.jgi-psf.org/Thaps3/Thaps3.download.ftp.html						Science 1 October 2004:Vol. 306. no. 5693, pp. 79 - 86 DOI: 10.1126/science.1101156
									The Genome of the Diatom Thalassiosira Pseudonana: Ecology, Evolution, and Metabolism
									E. Virginia Armbrust, John A. Berges, Chris Bowler, Beverley R. Green, Diego Martinez, Nicholas H. Putnam, Shiguo Zhou, Andrew E. Allen, Kirk E. Apt, Michael Bechner, Mark A. Brzezinski, Balbir K. Chaal, Anthony Chiovitti, Aubrey K. Davis, Mark S. Demarest, J. Chris Detter, Tijana Glavina, David Goodstein, Masood Z. Hadi, Uffe Hellsten, Mark Hildebrand, Bethany D. Jenkins, Jerzy Jurka, Vladimir V…
Arabidopsis thaliana			ftp://ftp.arabidopsis.org/home/tair/Sequences/blast_datasets/TAIR9_blastsets/						Nature. 2000 Dec 14;408(6814):796-815.
									Arabidopsis Genome Initiative
									Analysis of the genome sequence of the flowering plant Arabidopsis thaliana
Oryza sativa			ftp://ftp.plantbiology.msu.edu/pub/data/Eukaryotic_Projects/o_sativa/annotation_dbs/pseudomolecules/version_6.1/all.dir/						Nature. 2005 Aug 11;436(7052):793-800.
									The map-based sequence of the rice genome.
									International Rice Genome Sequencing Project.
Physcomitrella patens			http://genome.jgi-psf.org/Phypa1_1/Phypa1_1.download.ftp.html						Science. 2008 Jan 4;319(5859):64-9. Epub 2007 Dec 13.Click here to read Links
									The Physcomitrella genome reveals evolutionary insights into the conquest of land by plants.
									Rensing SA, Lang D, Zimmer AD, Terry A, Salamov A, Shapiro H, Nishiyama T, Perroud PF, Lindquist EA, Kamisugi Y, Tanahashi T, Sakakibara K, Fujita T, Oishi K, Shin-I T, Kuroki Y, Toyoda A, Suzuki Y, Hashimoto S, Yamaguchi K, Sugano S, Kohara Y, Fujiyama A, Anterola A, Aoki S, Ashton N, Barbazuk WB, Barker E, Bennetzen JL, Blankenship R, Cho SH, Dutcher SK, Estelle M, Fawcett JA, Gundlach H, Hanad…
Vitis vinifera			No current FTP site found						Nature. 2007 Sep 27;449(7161):463-7. Epub 2007 Aug 26.Click here to read Links
									The grapevine genome sequence suggests ancestral hexaploidization in major angiosperm phyla.
									Jaillon O, Aury JM, Noel B, Policriti A, Clepet C, Casagrande A, Choisne N, Aubourg S, Vitulo N, Jubin C, Vezzi A, Legeai F, Hugueney P, Dasilva C, Horner D, Mica E, Jublot D, Poulain J, Bruyère C, Billault A, Segurens B, Gouyvenoux M, Ugarte E, Cattonaro F, Anthouard V, Vico V, Del Fabbro C, Alaux M, Di Gaspero G, Dumas V, Felice N, Paillard S, Juman I, Moroldo M, Scalabrin S, Canaguier A, Le Cl…
Sorghum bicolor			http://genome.jgi-psf.org/Sorbi1/Sorbi1.download.ftp.html						Nature 457, 551-556 (29 January 2009) | doi:10.1038/nature07723;
									The Sorghum bicolor genome and the diversification of grasses
									Andrew H. Paterson, John E. Bowers, Rémy Bruggmann, Inna Dubchak, Jane Grimwood, Heidrun Gundlach, Georg Haberer, Uffe Hellsten, Therese Mitros, Alexander Poliakov, Jeremy Schmutz, Manuel Spannag, Haibao Tang, Xiyin Wang, Thomas Wicker, Arvind K. Bharti, Jarrod Chapman, F. Alex Feltus, Udo Gowik, Igor V. Grigoriev, Eric Lyons, Christopher A. Maher, Mihaela Martis, Apurva Narechania, Robert P. Oti…
Populus trichocarpa			ftp://ftp.jgi-psf.org/pub/JGI_data/phytozome/v5.0/Ptrichocarpa/annotation/						Science. 2006 Sep 15; 313(5793):1596-604.
									The genome of black cottonwood, Populus trichocarpa (Torr. & Gray).
									Tuskan GA, Difazio S, Jansson S, Bohlmann J, Grigoriev I, Hellsten U, Putnam N, Ralph S, Rombauts S, Salamov A, Schein J, Sterck L, Aerts A, Bhalerao RR, Bhalerao RP, Blaudez D, Boerjan W, Brun A, Brunner A, Busov V, Campbell M, Carlson J, Chalot M, Chapman J, Chen GL, Cooper D, Coutinho PM, Couturier J, Covert S, Cronk Q, Cunningham R, Davis J, Degroeve S, Déjardin A, Depamphilis C, Detter J, Di…
